# Supplementary material for: AKR1C enzymes sustain therapy resistance in paediatric T-ALL
Source: Br J Cancer. 2018 Mar 8;118(7):985–94. doi: 10.1038/s41416-018-0014-0 (PMC5931104; doi:10.1038/s41416-018-0014-0)
Supplement: Supplementary file 2 — Supplementary Table S1 [file 41416_2018_14_MOESM2_ESM.xls]

## Sheet: Foglio1
ID	MRD	SEX	AGE (Years)	Immunophenotype	% Blasts	mRNA	Enzymatic Activity	Proteins	VCR/MPA Combination	PDX-T-ALL (ID)
PT1	POS	F	11.9699	early-T	90	♦	♦	♦
PT2	NEG	M	8	mature-T	95	♦	♦
PT3	NEG	M	12.2137	mature-T	90	♦
PT4	NEG	F	12.9918	thymic	89	♦	♦	♦
PT5	POS	F	7.06301	mature-T	91	♦
PT6	NEG	M	4	thymic	90	♦
PT7	POS	M	15.2493	mature-T	96	♦		♦
PT8	POS	F	1.16438	mature-T	90	♦
PT9	POS	M	14.074	thymic	93	♦
PT10	NEG	F	9.14795	early-T	89	♦	♦
PT11	NEG	F	15.0384	thymic	84	♦
PT12	POS	M	10.2658	early-T	85	♦
PT13	NEG	F	8.12603	thymic	76	♦
PT14	NEG	M	2.94521	thymic	90	♦
PT15	NEG	M	12.6301	thymic	85	♦
PT16	POS	M	6.06301	thymic	90	♦
PT17	POS	M	13.7644	early-T	85	♦
PT18	NEG	M	12.1041	thymic	90	♦
PT19	POS	M	10.3068	early-T	72	♦
PT20	POS	M	15.6932	thymic	75	♦
PT21	POS	M	4.84658	thymic	94	♦
PT22	POS	M	8.03014	early-T	87	♦
PT23	POS	M	2.6	early-T	83	♦
PT24	NEG	M	6.0274	early-T	38	♦
PT25	NEG	M	6.05205	thymic	87	♦
PT26	NEG	M	11.3507	thymic	97	♦
PT27	POS	F	12.4493	thymic	55	♦
PT28	POS	M	0.690411	early-T	84	♦	♦	♦
PT29	POS	M	11.6986	mature-T	91	♦
PT30	NEG	M	15	early-T	90	♦
PT31	NEG	M	13	thymic	90	♦				PDTALL6
PT32	NEG	M	14	thymic	80	♦
PT33	POS	M	8	early-T	90	♦				PDTALL9
PT34	NEG	M	4	early-T	89	♦
PT35	NEG	M	10	thymic	96	♦
PT36	NEG	F	2	thymic	90	♦				PDTALL8
PT37	POS	M	7	thymic	88	♦				PDTALL15
PT38	NEG	M	4	mature-T	86	♦
PT39	NEG	M	10.5233	mature-T	95	♦	♦
PT40	NEG	M	1.78904	early-T	93	♦	♦
PT41	NEG	F	13.0411	mature-T	90	♦	♦
PT42	NEG	M	4.8411	early-T	81	♦	♦
PT43	NEG	F	10.6247	early-T	94	♦	♦
PT44	NEG	M	2.58904	early-T	70	♦	♦	♦
PT45	POS	M	2.44658	thymic	93	♦	♦	♦
PT46	NEG	M	3.41918	early-T	80	♦	♦	♦
PT47	POS	M	4.27123	thymic	96	♦	♦
PT48	NEG	M	9.07945	early-T	93	♦	♦
PT49	NEG	M	5.3863	thymic	92			♦
PT50	POS	M	5	thymic	70		♦
PT51	POS	M	ND	early-T	80		♦
PT52	POS	M	3	early-T/thymic	66		♦
PT53	POS	M	2	mature-T	75		♦
PT54	POS	M	15	thymic	90		♦
PT55	ND	M	5	thymic	92				♦
PT56	ND	M	9	Early T Precursor	95				♦
PT57	POS	M	6	thymic	100				♦
PT58	NEG	M	5	thymic	85				♦
PT59	NEG	M	5	thymic	93				♦
PT60	NEG	M	4	thymic	84				♦
PT61	POS	M	17	Early T Precursor	77				♦
PT62	NEG	F	9	thymic	45				♦
PT63	NEG	M	12	thymic	87				♦
PT64	POS	M	10	thymic	86				♦
PT65	NEG	M	1	thymic	91					PDTALL5
PT66	NEG	M	8	thymic	85					PDTALL25
PT67	NEG	M	14	thymic	72					PDTALL43
